# Supplementary material for: Prevalence of Depression and Fish Consumption among First Year Spanish University Students: UniHcos Project
Source: Nutrients. 2023 Jun 15;15(12):2757. doi: 10.3390/nu15122757 (PMC10300875; doi:10.3390/nu15122757)
Supplement: Supplementary file 1 [file nutrients-15-02757-s001.zip]

Archive with 1 entries (1 files):
- nutrients-2425299-supplementary.pdf
